# Supplementary material for: PLGA-PEG Nanoparticles Loaded with Cdc42 Inhibitor for Colorectal Cancer Targeted Therapy
Source: Pharmaceutics. 2024 Oct 6;16(10):1301. doi: 10.3390/pharmaceutics16101301 (PMC11510643; doi:10.3390/pharmaceutics16101301)
Supplement: Supplementary file 1 [file pharmaceutics-16-01301-s001.zip]

Archive with 1 entries (1 files):
- pharmaceutics-3169979-supplementary.pdf
